# Supplementary material for: Increased Interleukin-17-Producing γδT Cells in the Brain Exacerbate the Pathogenesis of Sepsis-Associated Encephalopathy and Sepsis-Induced Anxiety in Mice
Source: J Clin Med. 2023 Jun 27;12(13):4309. doi: 10.3390/jcm12134309 (PMC10342653; doi:10.3390/jcm12134309)
Supplement: Supplementary file 1 [file jcm-12-04309-s001.zip]

Archive with 1 entries (1 files):
- jcm-2334565-supplementary.pptx
